# Supplementary material for: ZNF545 loss promotes ribosome biogenesis and protein translation to initiate colorectal tumorigenesis in mice
Source: Oncogene. 2021 Oct 6;40(48):6590–600. doi: 10.1038/s41388-021-01938-8 (PMC8639438; doi:10.1038/s41388-021-01938-8)
Supplement: Supplementary file 2 — Supplementary Table 1 [file 41388_2021_1938_MOESM2_ESM.xlsx]

## Sheet: Apc model
Summary of tumor number, tumor burden and body weight in the ApcMin/+ mice model
Group	Mouse#	Sex	Body weight (g)	Tumor number			Tumor Burden (mm)
				Small intestine	Large intestine	Total number
ApcMin/+	1	Male	21.87	0	0	0	0
	2	Male	24.5	0	1	1	2.00667
	3	Male	20.93	0	1	1	1.78667
	4	Male	19.83	0	3	3	7.88333
	5	Male	17.24	0	2	2	2.7
	6	Male	27.11	0	1	1	2.61667
	7	Male	25.33	0	0	0	0
	8	Male	12.04	0	2	2	3.21667
	9	Male	24.88	0	0	0	0
	10	Male	24.83	0	0	0	0
	11	Male	18.04	0	0	0	0
	12	Male	23.43	0	0	0	0
	13	Male	21.02	0	0	0	0
	14	Male	20.51	0	1	1	3.41667
	15	Male	21.45	0	0	0	0
	16	Male	24.59	0	3	3	5.80333
	17	Male	24.63	0	0	0	0
	18	Male	19.14	0	0	0	0
	19	Male	21.34	0	1	1	3.33333
	20	Male	21.79	0	0	0	0
Znf545Δ/+ApcMin/+	1	Male	20.13	0	5	5	10.9767
	2	Male	22.28	0	0	0	0
	3	Male	21.53	0	5	5	14.2967
	4	Male	18.58	0	4	4	13.9867
	5	Male	19.7	0	4	4	11.46
	6	Male	22.74	0	3	3	7.11
	7	Male	18.33	0	0	0	0
	8	Male	17.74	0	4	4	14.4867
	9	Male	16.95	0	0	0	0
	10	Male	19.03	0	2	2	8.11333
	11	Male	24.15	0	2	2	5.12
	12	Male	16.73	0	6	6	13.3733
	13	Male	13	0	8	8	19.4933
Znf545Δ/ΔApcMin/+	1	Male	25.11	0	0	0	0
	2	Male	16.91	0	4	4	7.11
	3	Male	18.48	0	4	4	12.7933
	4	Male	17.34	0	8	8	14.62
	5	Male	13.85	0	7	7	17.24
	6	Male	20.8	0	2	2	9.42667
	7	Male	21.2	0	2	2	4.21
	8	Male	29.3	0	3	3	9.51667
CX-5461 treated Znf545Δ/ΔApcMin/+	1	Male	19.3	0	0	0	0
	2	Male	20.2	0	2	2	7.61
	3	Male	18.7	0	4	4	8.02
	4	Male	19.5	0	0	0	0
	5	Male	14.8	0	0	0	0
	6	Male	21.8	0	0	0	0
	7	Male	19.6	0	2	2	11.4
	8	Male	17.9	0	0	0	0

## Sheet: AOM model
Summary of tumor number, tumor burden and body weight in the AOM/DSS model
Group	Mouse#	Sex	Bobdy weight (g)	Tumor Number			Tumor burden (mm)
				Small intestine	Large intestine	Total number
WT	1	Male	29.26	0	2	2	6.64667
	2	Male	26.48	0	8	8	22.7067
	3	Male	25.88	0	3	3	6.07
	4	Male	28.28	0	14	14	38.9433
	5	Male	28.4	0	11	11	34.67
	6	Male	29.03	0	8	8	22.15
	7	Male	29.83	0	9	9	24.5833
	8	Male	25.8	0	6	6	19.0233
	9	Male	26.96	0	9	9	34.6167
	10	Male	28.09	0	4	4	14.8233
	11	Male	26.91	0	8	8	26.28
	12	Male	21.15	0	0	0	0
	13	Male	26.02	0	4	4	9.1
	14	Male	27.32	0	1	1	1.86
	15	Male	22.33	0	1	1	1.87667
	16	Male	28.24	0	0	0	0
	17	Male	25.87	0	0	0	0
	18	Male	17.13	0	11	11	26.5367
Znf545−/+	1	Male	33.99	0	4	4	11.02
	2	Male	33.78	0	2	2	4.96
	3	Male	26.3	0	3	3	7.93
	4	Male	26.19	0	9	9	21.35
	5	Male	25.2	0	12	12	34.4467
	6	Male	25.77	0	9	9	21.9533
	7	Male	26.14	0	12	12	37.6433
	8	Male	23.78	0	10	10	37.15
	9	Male	16.65	0	0	0	0
	10	Male	24.28	0	0	0	0
	11	Male	22.03	0	6	6	13.42
	12	Male	26.86	0	1	1	2.52333
Znf545−/−	1	Male	19.09	0	20	20	56.5533
	2	Male	20.65	0	22	22	61.8967
	3	Male	24.19	0	15	15	45.9667
	4	Male	19.46	0	23	23	60.63
	5	Male	29.46	0	17	17	49.75
	6	Male	29.08	0	16	16	42.93
	7	Male	24.57	0	21	21	63.86
	8	Male	24.65	0	14	14	39.1933
	9	Male	27.83	0	9	9	24.7267
	10	Male	24.8	0	17	17	45.93
	11	Male	26.6	0	15	15	43.51
	12	Male	27.12	0	12	12	32.8267
	13	Male	25.72	0	22	22	51.7867
	14	Male	26.93	0	20	20	49.9933
