# Supplementary material for: ZNF545 loss promotes ribosome biogenesis and protein translation to initiate colorectal tumorigenesis in mice
Source: Oncogene. 2021 Oct 6;40(48):6590–600. doi: 10.1038/s41388-021-01938-8 (PMC8639438; doi:10.1038/s41388-021-01938-8)
Supplement: Supplementary file 5 — Supplementary Table 4 [file 41388_2021_1938_MOESM5_ESM.xlsx]

## Sheet: Transgenic mice primer
Primer Name	Sequence (5'-3')	Tm	Product size
Znf545-Frt-F	GCTCACAACCAGGATTCCTGTCTG	61	WT: 205bp; Mut: 320bp
Znf545-Frt-R	GCATGCACTACCATGGCTCACAAG	62
Znf545-B1LoxP-F	GTATCTATCTATCTACTGTGAGTGTTTGG	56	WT: 142bp; Mut: 212bp
Znf545-B2LoxP-R	GCACTTACTCCCAACCTGAGTT	58
Znf545-3'LoxP-F (Frt-F)	GCTCACAACCAGGATTCCTGTCTG	61	Mut: 367bp
Znf545-3'LoxP-R (B2Loxp-R)	GCACTTACTCCCAACCTGAGTT	58
APC-WT-F	GCCATCCCTTCACGTTAG	55	WT:600bp; Mut:340bp
APC-common-R	RTTCCACTTTGGCATAAGGC
APC-mutant-F	TTCTGAGAAAGACAGAAGTTA
CDX2P-Cre-F	CATGTCCATCAGGTTCTTGC	60	~200bp
CDX2P-Cre-R	CATGGTGAGGTCTGCTGATG
CMV-Cre-F	GCGGTCTGGCAGTAAAAACTATC	60	~100bp
CMV-Cre-R	GTGAAACAGCATTGCTGTCACTT

## Sheet: Other primer
Primer Name	Species	Sequence (5'-3')			EMSA probes
ZNF545-F	Human	ACTACAGCAACTTGGTCTCACT			Probe 1	Biotin-5'-TGACCAGAGGGCCCCGGGCGCTCCGTGTGTGGCTGCGATGGTGGCGTTTTTGGGGACA-3'
ZNF545-R		TCCTCACAACTTTCCAAGGCT			Probe 2	Biotin-5'-GGGGACAGGTGTCCGTGTCGCGCGTCGCCTGGGCCGGCGGCGTGGTCGGTGACGCGACCT-3'
β-ACTIN-F	Human	GTCTTCCCCTCCATCGTG			Probe 3	Biotin-5’-TCGCCTGGGCCGGCGGCGTGGTCGGTGACGCGACCTCCCGGCCCCGGGGGAGGTATATC-3’
β-ACTIN-R		AGGGTGAGGATGCCTCTCTT			Probe 4	Biotin-5'-CGGTGACGCGACCTCCCGGCCCCGGGGGAGGTATATCTTTCGCTCCGAGTCGGCATTTTG-3'
Znf545-F	Mouse	CCTCGCTAGGATGCTTCATTTC			Probe 5	Biotin-5'-TTGGGCCGCCGGGTTATTGCTGACACGCTGTCCTCTGGCGACCTGTCGCTGGAGAGGTT-3'
Znf545-R		TCTGAGAACACCTGGTTGGT			Probe 6	Biotin-5'-GGCGACCTGTCGCTGGAGAGGTTGGGCCTCCGGATGCGCGCGGGGCTCTGGCCTACCGGT-3'
Gapdh-F	Mouse	GGCGGAGATGATGACCCTTT			Probe 3'	Biotin-5'-TCGCCTGGGCCGGCGGCGTGGTCGGTGACGCGACCTCCCGGC-3'
Gapdh-R		CATCTTCCAGGAGCGAGACC			Probe 6'	Biotin-5'-GGTTGGGCCTCCGGATGCGCGCGGGGCTCTGGCCTACCGGT-3'
Eif3d-F	Mouse	GGACACAGAAGACCGCCTAC
Eif3d-R		CACCATGTTCCTCCGATCTT
Rps21-F	Mouse	CCGAGGTTGATAGGACCACA
Rps21-R		CCCGATTTCTTCTGCTCAAA
rDNA-H42-F	Human	AGAGGGGCTGCGTTTTCGGCC
rDNA-H42-R		CGAGACAGATCCGGCTGGCAG
rDNA-H42.9-F	Human	CCCGGGGGAGGTATATCTTT
rDNA-H42.9-R		CCAACCTCTCCAGCGACA
mrDNA-F	Mouse	CCCAGGTATGACTTCCAG
mrDNA-R		ACCTATCTCCAGGTCCAATAG

## Sheet: Antibody
Antibody Name	Company	Cat. No.
GFP	Abcam	ab290
UBF	Santa Cruz Biotechnology	sc-13125
H3K9me3	Abcam	ab8898
H3K27ac	Abcam	ab4729
H4ac	Active Motif	39925
H4ac	MilliporeSigma	06-866
Cleaved PARP	Cell Signaling Technology	5625
Flag	MilliporeSigma	F1804
Cleaved caspase-3	Cell Signaling Technology	9661
Cleaved caspase-7	Cell Signaling Technology	8438
Cleaved caspase-8	Cell Signaling Technology	9496
GAPDH	Cell Signaling Technology	2118
HA	Santa Cruz Biotechnology	sc-805
EIF3D	Proteintech	10219-1-AP
RPS21	Proteintech	16946-1-AP
β-ACTIN	MilliporeSigma	A1978
BrdU	MilliporeSigma	B8434
